# Supplementary material for: Quality Comparative Evaluation of Eungyosan Formulations by a Validated HPLC–PDA Method for 11 Marker Components
Source: Molecules. 2026 Jun 7;31(12):1991. doi: 10.3390/molecules31121991 (PMC13304645; doi:10.3390/molecules31121991)
Supplement: Supplementary file 1 [file molecules-31-01991-s001.zip]

Archive with 1 entries (1 files):
- molecules-4349043-SI.pdf
